# Supplementary material for: Tissue Barrier-on-Chip: A Technology for Reproducible Practice in Drug Testing
Source: Pharmaceutics. 2022 Jul 12;14(7):1451. doi: 10.3390/pharmaceutics14071451 (PMC9323870; doi:10.3390/pharmaceutics14071451)
Supplement: Supplementary file 1 [file pharmaceutics-14-01451-s001.zip]

Archive with 1 entries (1 files):
- pharmaceutics-1754465-supplementary.pdf
